# Supplementary material for: Review of the Parasa undulata (Cai, 1983) species group with the first conifer-feeding larva for Limacodidae and descriptions of two new species from China and Taiwan (Lepidoptera, Limacodidae)
Source: Zookeys. 2013 Oct 29;(345):29–46. doi: 10.3897/zookeys.345.6179 (PMC3817441; doi:10.3897/zookeys.345.6179)
Supplement: XML Treatment for Parasa viridiflamma [file zookeys.345.6179-treatment1.xml]

<!DOCTYPE tp:taxon-treatment
  PUBLIC "-//TaxonX//DTD Taxonomic Treatment Publishing DTD v0 20100105//EN" "tax-treatment-NSO.dtd">
<tp:taxon-treatment xmlns:tp="http://www.plazi.org/taxpub"><tp:treatment-meta><mixed-citation publication-type="journal"><person-group><name><surname>Wu</surname><given-names>Shipher</given-names></name><name><surname>Chang</surname><given-names>Weichun</given-names></name></person-group><article-title>Review of the <italic>Parasa undulata</italic> (Cai, 1983) species group with the first conifer-feeding larva for Limacodidae and descriptions of two new species from China and Taiwan (Lepidoptera, Limacodidae)</article-title><source>Zookeys</source><day>29</day><month>10</month><year>2013</year><volume>2013</volume><issue>345</issue><fpage>29</fpage><lpage>46</lpage><pub-id pub-id-type="doi">10.3897/zookeys.345.6179</pub-id></mixed-citation></tp:treatment-meta><tp:nomenclature><tp:taxon-name>
                        <tp:taxon-name-part taxon-name-part-type="genus">Parasa</tp:taxon-name-part>
                        <tp:taxon-name-part taxon-name-part-type="species">viridiflamma</tp:taxon-name-part>
                        <object-id xmlns:xlink="http://www.w3.org/1999/xlink" xlink:type="simple">http://zoobank.org/0F20787E-FA13-480F-87C4-9DBC99F06263</object-id>
                        <object-id xmlns:xlink="http://www.w3.org/1999/xlink" xlink:type="simple">http://species-id.net/wiki/Parasa_viridiflamma</object-id>
                    </tp:taxon-name><tp:taxon-status xmlns:xlink="http://www.w3.org/1999/xlink" xlink:type="simple">sp. n.</tp:taxon-status><xref ref-type="fig" rid="F1">Figs 1–3</xref><xref ref-type="fig" rid="F2">, 10</xref><xref ref-type="fig" rid="F2">, 11</xref><xref ref-type="fig" rid="F3">, 20</xref><xref ref-type="fig" rid="F3">, 21</xref></tp:nomenclature><tp:treatment-sec sec-type="Type material"><title>Type material.</title><p>Holotype: ♂, TAIWAN, Hualien County, Tayuling, 2550 m, 25-VI-2008, leg. H. H. Lin (coll. ESRI); paratypes: 3♂, Taichung County, Tashuehshan Mts., Anmashan, 2230 m, 14-16.VI.1989, leg. M. Owada; 1♂, same collecting data, slide NSMT-SW131; 1♀, Taichung County, Anmashan, 2300 m, 30-VII-1997, leg. T. Mano, slide NSMT-SW132 (coll. NSMT); 1♂, Taichung County, Anmashan, 2600 m, 23-V-1998, leg. C. M. Fu; 1♂, Taitung County, Yenping, 31-VII-1992, leg. Shiau &amp; Yang (coll. NMNS); 1♂, Nantou County, Renluen, 1400 m, 21-VIII-1991, leg. Y. B. Fan, slide TFRI00061358; 1♂, Nantou County, Tatajia, 2610 m, 6-VII-2011, leg. S. Wu &amp; W. C. Chang (coll. TFRI).</p><!--PageBreak--></tp:treatment-sec><tp:treatment-sec sec-type="Diagnosis"><title>Diagnosis.</title><p>The new species is externally similar to <italic><tp:taxon-name>Parasa undulata</tp:taxon-name></italic> from central and southern China and <italic><tp:taxon-name>Parasa pygmy</tp:taxon-name></italic> from Taiwan but it can be easily distinguished by the forewing green patch strongly incised between cubitals and anal veins. In the male genitalia the basal part of aedeagus (coecum) is long, strongly extending toward ventral side in <italic><tp:taxon-name>Parasa viridiflamma</tp:taxon-name></italic>. Females of all three Taiwanese species of the <italic><tp:taxon-name>Parasa undulata</tp:taxon-name></italic> group are recorded in the present study, they can be distinguished by the shape of the single signum, that of <italic><tp:taxon-name>Parasa viridiflamma</tp:taxon-name></italic> is short, irregular in shape, that of <italic><tp:taxon-name>Parasa pygmy</tp:taxon-name></italic> is saddle-shaped and that of <italic><tp:taxon-name>Parasa martini</tp:taxon-name></italic> is straight and long in transverse axis.</p></tp:treatment-sec><tp:treatment-sec sec-type="Description"><title>Description.</title><p>Adult (<xref ref-type="fig" rid="F1">Figs 1–3</xref>).</p><fig id="F1" position="float" orientation="portrait"><label>Figures 1–9.</label><caption><p>Dorsal views of <italic><tp:taxon-name>Parasa</tp:taxon-name></italic> spp. from China and Taiwan. <bold>1</bold> <italic><tp:taxon-name>Parasa viridiflamma</tp:taxon-name></italic> sp. n., male, paratype, Taiwan <bold>2</bold> <italic>ditto</italic>, male, paratype, Taiwan <bold>3</bold> <italic>ditto</italic>, female, paratype, Taiwan <bold>4</bold> <italic><tp:taxon-name>Parasa undulata</tp:taxon-name></italic> (Cai, 1983), male, Guangxi Province, S. China <bold>5</bold> <italic><tp:taxon-name>Parasa pygmy</tp:taxon-name></italic> Solovyev, 2010, male, Taiwan <bold>6</bold> <italic>ditto</italic>, female, Taiwan <bold>7</bold> <italic><tp:taxon-name>Parasa minwangi</tp:taxon-name></italic> sp. n., male, holotype, Guangdong Province, S. China <bold>8</bold> <italic><tp:taxon-name>Parasa martini</tp:taxon-name></italic> Solovyev, 2010, male, Taiwan <bold>9</bold> <italic>ditto</italic>, female, Taiwan. Bar scale=10 mm. Specimens by courtesy of: NSMT (<bold>1–3, 8</bold>); CVAK (<bold>4</bold>); TFRI (<bold>5, 9</bold>); ESRI (<bold>6</bold>); SCAU (<bold>7</bold>). Photo by Shipher Wu (<bold>1–3, 5–9</bold>); Alexey Solovyev (<bold>4</bold>).</p></caption><graphic xmlns:xlink="http://www.w3.org/1999/xlink" xlink:href="ZooKeys-345-029-g001.jpg" position="float" orientation="portrait" xlink:type="simple"/></fig><p>Measures. Wingspan 23–24 mm in male (n=7); 26 mm in female (n=1).</p><p>Head. Antennae bipectinate in male, rami longer at basal part and gradually shortening to absent at 5/6 from base; filiform in female. Eyes black, round. Frons, vertex, labial palpi fringed with long, chestnut hair-like scales, 3rd labial palpal segment short.</p><p>Thorax. Thoracic segments green with chestnut dorsal stripe. Forewing ground coloration chestnut with median large green patch delimited externally by white line which is in turn lined by brown border, all these pattern elements strongly incurved be<!--PageBreak-->tween cubitals and anal veins, less so towards termen; marginal scales ochreous. Hind wings chestnut, marginal scales ochreous.</p><p>Abdomen. Abdominal segments fringed with long chestnut hair-like scales.</p><p>Male genitalia (<xref ref-type="fig" rid="F2">Figs 10</xref>, <xref ref-type="fig" rid="F2">11</xref>). Uncus robust, wide with hook-like apex. Gnathos. Gnathos large, sclerotized, apically narrowed; juxta plate-like with two lateral sides extending dorsally. Valva short, apex tongue-like. Aedeagus long, tubular, coecum strongly bent ventrally.</p><fig id="F2" position="float" orientation="portrait"><label>Figures 10–19.</label><caption><p>Male genitalia of <italic><tp:taxon-name>Parasa</tp:taxon-name></italic> spp. from China and Taiwan. <bold>10, 11</bold> <italic><tp:taxon-name>Parasa viridiflamma</tp:taxon-name></italic> sp. n., holotype, Taiwan <bold>12, 13</bold> <italic><tp:taxon-name>Parasa pygmy</tp:taxon-name></italic> Solovyev, 2010, Taiwan <bold>14, 15</bold> <italic><tp:taxon-name>Parasa undulata</tp:taxon-name></italic> (Cai, 1983), Guangxi Province, S. China <bold>16, 17</bold> <italic><tp:taxon-name>Parasa minwangi</tp:taxon-name></italic> sp. n., holotype, Guangdong Province, S. China <bold>18, 19</bold> <italic><tp:taxon-name>Parasa martini</tp:taxon-name></italic> Solovyev, 2010, Taiwan <bold>10, 12, 14, 16, 18</bold> Male genital apparatus <bold>11, 13, 15, 17, 19</bold> Aedeagi. Bar scale=1 mm. Specimens by courtesy of: ESRI (<bold>10, 11, 12, 13</bold>); CVAK (<bold>14, 15</bold>); SCAU (<bold>16, 17</bold>); TFRI (<bold>18, 19</bold>). Photo by Shipher Wu (<bold>10–13, 16–19</bold>); Alexey Solovyev (<bold>14, 15</bold>).</p></caption><graphic xmlns:xlink="http://www.w3.org/1999/xlink" xlink:href="ZooKeys-345-029-g002.jpg" position="float" orientation="portrait" xlink:type="simple"/></fig><p>Female genitalia (<xref ref-type="fig" rid="F3">Figs 20</xref>, <xref ref-type="fig" rid="F3">21</xref>). Apophyses elongated, length of anterior and posterior ones equal; ductus bursae long; corpus bursae small, about 3.5 times shorter than ductus bursae, signum small, irregular-shaped.</p><fig id="F3" position="float" orientation="portrait"><label>Figures 20–25.</label><caption><p>Female genitalia of <italic><tp:taxon-name>Parasa</tp:taxon-name></italic> spp. from Taiwan. <bold>20, 21</bold> <italic><tp:taxon-name>Parasa viridiflamma</tp:taxon-name></italic> sp. n., paratype <bold>22–23</bold> <italic><tp:taxon-name>Parasa pygmy</tp:taxon-name></italic> Solovyev, 2010 <bold>24–25</bold> <italic><tp:taxon-name>Parasa martini</tp:taxon-name></italic> Solovyev, 2010 <bold>21, 23, 25</bold> Magnified images of signa. Bar scale=1 mm. Specimens by courtesy of: NSMT (<bold>20–21</bold>); ESRI (<bold>22–23</bold>); TFRI (<bold>24–25</bold>). Photo by Shipher Wu.</p></caption><graphic xmlns:xlink="http://www.w3.org/1999/xlink" xlink:href="ZooKeys-345-029-g003.jpg" position="float" orientation="portrait" xlink:type="simple"/></fig></tp:treatment-sec><tp:treatment-sec sec-type="Distribution"><title>Distribution and bionomics.</title><p>This species is endemic to Taiwan. The adults occur in May and mid June to late August in mid-elevation mountain areas (1400–2610 m). The fresh individuals appear earlier in the season. Possibly univoltine. Hostplant unknown.</p></tp:treatment-sec><tp:treatment-sec sec-type="Etymology"><title>Etymology.</title><p>The new species is named through the combination of <italic>viridis</italic> (green) and <italic>flamma</italic> (flame), according to its flame-shaped green median patch on forewing.</p></tp:treatment-sec></tp:taxon-treatment>
