# Supplementary material for: Review of the Parasa undulata (Cai, 1983) species group with the first conifer-feeding larva for Limacodidae and descriptions of two new species from China and Taiwan (Lepidoptera, Limacodidae)
Source: Zookeys. 2013 Oct 29;(345):29–46. doi: 10.3897/zookeys.345.6179 (PMC3817441; doi:10.3897/zookeys.345.6179)
Supplement: XML Treatment for Parasa undulata [file zookeys.345.6179-treatment3.xml]

<!DOCTYPE tp:taxon-treatment
  PUBLIC "-//TaxonX//DTD Taxonomic Treatment Publishing DTD v0 20100105//EN" "tax-treatment-NSO.dtd">
<tp:taxon-treatment xmlns:tp="http://www.plazi.org/taxpub"><tp:treatment-meta><mixed-citation publication-type="journal"><person-group><name><surname>Wu</surname><given-names>Shipher</given-names></name><name><surname>Chang</surname><given-names>Weichun</given-names></name></person-group><article-title>Review of the <italic>Parasa undulata</italic> (Cai, 1983) species group with the first conifer-feeding larva for Limacodidae and descriptions of two new species from China and Taiwan (Lepidoptera, Limacodidae)</article-title><source>Zookeys</source><day>29</day><month>10</month><year>2013</year><volume>2013</volume><issue>345</issue><fpage>29</fpage><lpage>46</lpage><pub-id pub-id-type="doi">10.3897/zookeys.345.6179</pub-id></mixed-citation></tp:treatment-meta><tp:nomenclature><tp:taxon-name>
                        <tp:taxon-name-part taxon-name-part-type="genus">Parasa</tp:taxon-name-part>
                        <tp:taxon-name-part taxon-name-part-type="species">undulata</tp:taxon-name-part>
                        <object-id xmlns:xlink="http://www.w3.org/1999/xlink" xlink:type="simple">http://species-id.net/wiki/Parasa_undulata</object-id>
                    </tp:taxon-name><tp:taxon-authority>(Cai, 1983)</tp:taxon-authority><xref ref-type="fig" rid="F1">Figs 4</xref><xref ref-type="fig" rid="F2">, 14</xref><xref ref-type="fig" rid="F2">, 15</xref><tp:nomenclature-citation-list><tp:nomenclature-citation><tp:taxon-name>Latoia undulata</tp:taxon-name><comment> Cai, 1983, 4 (26): 449, fig. 10. (Type locality: Dukou, Sichuan [China])</comment></tp:nomenclature-citation><tp:nomenclature-citation><tp:taxon-name>Parasa undulata</tp:taxon-name><comment>: <xref ref-type="bibr" rid="B24">Solovyev 2010</xref>, 89 (11): 1358; <xref ref-type="bibr" rid="B33">Wu and Fang 2010</xref>: 43, pl. 18, fig. 1–36; <xref ref-type="bibr" rid="B25">Solovyev 2011</xref>: 100.</comment></tp:nomenclature-citation></tp:nomenclature-citation-list></tp:nomenclature><tp:treatment-sec sec-type="Material examined"><title>Material examined.</title><p>CHINA, 1♂, Guangxi Province, Dayao Shan Mts. Jingxiu, 100 km SE Liuzhou, <named-content xmlns:xlink="http://www.w3.org/1999/xlink" content-type="dwc:verbatimCoordinates" xlink:type="simple">24°07'N, 110°14'E</named-content>, 1700 m, VII-2008, leg. V. Siniaev (coll. CVAK).</p></tp:treatment-sec><tp:treatment-sec sec-type="Diagnosis"><title>Diagnosis.</title><p>This species is closely related to <italic><tp:taxon-name>Parasa pygmy</tp:taxon-name></italic>, their comparison is given under the diagnosis of preceding species.</p></tp:treatment-sec><tp:treatment-sec sec-type="Distribution"><title>Distribution and bionomics.</title><p>According to <xref ref-type="bibr" rid="B33">Wu and Fang (2010)</xref>, this species is widely distributed in China (Henan, Anhui, Hubei, Sichuan, Yunnan, Shaanxi and Gansu). It is recorded in Guangxi Province for the first time. Hostplant unknown.</p><!--PageBreak--><!--PageBreak--></tp:treatment-sec><tp:treatment-sec><!--Section generated to contain objects referenced in tp:taxon-treatment.--><fig id="F1" position="float" orientation="portrait"><label>Figures 1–9.</label><caption><p>Dorsal views of <italic><tp:taxon-name>Parasa</tp:taxon-name></italic> spp. from China and Taiwan. <bold>1</bold> <italic><tp:taxon-name>Parasa viridiflamma</tp:taxon-name></italic> sp. n., male, paratype, Taiwan <bold>2</bold> <italic>ditto</italic>, male, paratype, Taiwan <bold>3</bold> <italic>ditto</italic>, female, paratype, Taiwan <bold>4</bold> <italic><tp:taxon-name>Parasa undulata</tp:taxon-name></italic> (Cai, 1983), male, Guangxi Province, S. China <bold>5</bold> <italic><tp:taxon-name>Parasa pygmy</tp:taxon-name></italic> Solovyev, 2010, male, Taiwan <bold>6</bold> <italic>ditto</italic>, female, Taiwan <bold>7</bold> <italic><tp:taxon-name>Parasa minwangi</tp:taxon-name></italic> sp. n., male, holotype, Guangdong Province, S. China <bold>8</bold> <italic><tp:taxon-name>Parasa martini</tp:taxon-name></italic> Solovyev, 2010, male, Taiwan <bold>9</bold> <italic>ditto</italic>, female, Taiwan. Bar scale=10 mm. Specimens by courtesy of: NSMT (<bold>1–3, 8</bold>); CVAK (<bold>4</bold>); TFRI (<bold>5, 9</bold>); ESRI (<bold>6</bold>); SCAU (<bold>7</bold>). Photo by Shipher Wu (<bold>1–3, 5–9</bold>); Alexey Solovyev (<bold>4</bold>).</p></caption><graphic xmlns:xlink="http://www.w3.org/1999/xlink" xlink:href="ZooKeys-345-029-g001.jpg" position="float" orientation="portrait" xlink:type="simple"/></fig><fig id="F2" position="float" orientation="portrait"><label>Figures 10–19.</label><caption><p>Male genitalia of <italic><tp:taxon-name>Parasa</tp:taxon-name></italic> spp. from China and Taiwan. <bold>10, 11</bold> <italic><tp:taxon-name>Parasa viridiflamma</tp:taxon-name></italic> sp. n., holotype, Taiwan <bold>12, 13</bold> <italic><tp:taxon-name>Parasa pygmy</tp:taxon-name></italic> Solovyev, 2010, Taiwan <bold>14, 15</bold> <italic><tp:taxon-name>Parasa undulata</tp:taxon-name></italic> (Cai, 1983), Guangxi Province, S. China <bold>16, 17</bold> <italic><tp:taxon-name>Parasa minwangi</tp:taxon-name></italic> sp. n., holotype, Guangdong Province, S. China <bold>18, 19</bold> <italic><tp:taxon-name>Parasa martini</tp:taxon-name></italic> Solovyev, 2010, Taiwan <bold>10, 12, 14, 16, 18</bold> Male genital apparatus <bold>11, 13, 15, 17, 19</bold> Aedeagi. Bar scale=1 mm. Specimens by courtesy of: ESRI (<bold>10, 11, 12, 13</bold>); CVAK (<bold>14, 15</bold>); SCAU (<bold>16, 17</bold>); TFRI (<bold>18, 19</bold>). Photo by Shipher Wu (<bold>10–13, 16–19</bold>); Alexey Solovyev (<bold>14, 15</bold>).</p></caption><graphic xmlns:xlink="http://www.w3.org/1999/xlink" xlink:href="ZooKeys-345-029-g002.jpg" position="float" orientation="portrait" xlink:type="simple"/></fig></tp:treatment-sec><ref-list><ref id="B24"><mixed-citation xmlns:xlink="http://www.w3.org/1999/xlink" xlink:type="simple"><person-group><name name-style="western"><surname>Solovyev</surname><given-names>AV</given-names></name></person-group> (<year>2010</year>) <article-title>New species of the genus <italic>Parasa</italic> (Lepidoptera, Limacodidae) in South-East Asia.</article-title><source>Zoologicheskii Zhurnal</source><volume>89</volume>(<issue>11</issue>): <fpage>1354</fpage>-<lpage>1360</lpage>. <comment>[In Russian]</comment></mixed-citation></ref><ref id="B33"><mixed-citation xmlns:xlink="http://www.w3.org/1999/xlink" xlink:type="simple"><person-group><name name-style="western"><surname>Wu</surname><given-names>CS</given-names></name><name name-style="western"><surname>Fang</surname><given-names>CL</given-names></name></person-group> (<year>2010</year>) <article-title>Insect Fauna of Henan: Lepidoptera: Limacodidae, Lasiocampidae, Notodontidae, Arctiidae, Lymantriidae, Amatidae.</article-title><publisher-name>Sceince Press</publisher-name>, <publisher-loc>Beijing</publisher-loc>, <lpage>592</lpage> pp + <comment>22 pls</comment>.</mixed-citation></ref><ref id="B25"><mixed-citation xmlns:xlink="http://www.w3.org/1999/xlink" xlink:type="simple"><person-group><name name-style="western"><surname>Solovyev</surname><given-names>AV</given-names></name></person-group> (<year>2011</year>) <article-title>New species of the genus <italic>Parasa</italic> (Lepidoptera, Limacodidae) from Southeastern Asia.</article-title><source>Entomological Review</source><volume>91</volume>(<issue>1</issue>): <fpage>96</fpage>–<lpage>102</lpage>. <comment>[English translation of Solovyev, 2010]</comment> doi: <ext-link ext-link-type="uri" xlink:href="http://dx.doi.org/10.1134/S0013873811010088" xlink:type="simple">10.1134/S0013873811010088</ext-link></mixed-citation></ref></ref-list></tp:taxon-treatment>
