# Supplementary material for: Review of the Parasa undulata (Cai, 1983) species group with the first conifer-feeding larva for Limacodidae and descriptions of two new species from China and Taiwan (Lepidoptera, Limacodidae)
Source: Zookeys. 2013 Oct 29;(345):29–46. doi: 10.3897/zookeys.345.6179 (PMC3817441; doi:10.3897/zookeys.345.6179)
Supplement: XML Treatment for Parasa minwangi [file zookeys.345.6179-treatment4.xml]

<!DOCTYPE tp:taxon-treatment
  PUBLIC "-//TaxonX//DTD Taxonomic Treatment Publishing DTD v0 20100105//EN" "tax-treatment-NSO.dtd">
<tp:taxon-treatment xmlns:tp="http://www.plazi.org/taxpub"><tp:treatment-meta><mixed-citation publication-type="journal"><person-group><name><surname>Wu</surname><given-names>Shipher</given-names></name><name><surname>Chang</surname><given-names>Weichun</given-names></name></person-group><article-title>Review of the <italic>Parasa undulata</italic> (Cai, 1983) species group with the first conifer-feeding larva for Limacodidae and descriptions of two new species from China and Taiwan (Lepidoptera, Limacodidae)</article-title><source>Zookeys</source><day>29</day><month>10</month><year>2013</year><volume>2013</volume><issue>345</issue><fpage>29</fpage><lpage>46</lpage><pub-id pub-id-type="doi">10.3897/zookeys.345.6179</pub-id></mixed-citation></tp:treatment-meta><tp:nomenclature><tp:taxon-name>
                        <tp:taxon-name-part taxon-name-part-type="genus">Parasa</tp:taxon-name-part>
                        <tp:taxon-name-part taxon-name-part-type="species">minwangi</tp:taxon-name-part>
                        <object-id xmlns:xlink="http://www.w3.org/1999/xlink" xlink:type="simple">http://zoobank.org/F5D21EB2-EB61-42D4-953C-48F8478E2EB5</object-id>
                        <object-id xmlns:xlink="http://www.w3.org/1999/xlink" xlink:type="simple">http://species-id.net/wiki/Parasa_minwangi</object-id>
                    </tp:taxon-name><tp:taxon-status xmlns:xlink="http://www.w3.org/1999/xlink" xlink:type="simple">sp. n.</tp:taxon-status><xref ref-type="fig" rid="F1">Figs 7</xref><xref ref-type="fig" rid="F2">, 16</xref><xref ref-type="fig" rid="F2">, 17</xref></tp:nomenclature><tp:treatment-sec sec-type="Type material"><title>Type material.</title><p>Holotype: ♂, CHINA, Guangdong Prov., Shaoguan, Nanling, 700-1200 m, 22-25-IV-2005, leg. K. Horie, slide NSMT-SW133 (coll. SCAU); paratypes: 4♂, Guangdong Prov., Shaoguan, Nanling, 600–1400 m, 11-18-V-2005 (coll. NSMT); 4♂, same collecting data (coll. SCAU); 1♂, same collecting locality, 21-28-VI-2008 (coll. NSMT); 2♂, same collecting locality, 1-6-VIII-2006 (coll. NSMT); 1♂, same collecting data (coll. SCAU); 1 male, same collecting locality, 31-VIII-1-IX-2003 (coll. NSMT); 1♂, same collecting data (coll. SCAU); 2♂, 5-11-IX-2005 (coll. NSMT); 2 males, same collecting data (coll. SCAU); 1 male, 26-27-IX-2003, leg. M. Wang et al. (coll. NSMT); 1 male, same collecting data (coll. SCAU), all leg. Wang et al.</p></tp:treatment-sec><tp:treatment-sec sec-type="Diagnosis"><title>Diagnosis.</title><p>This species is closely related to the allopatric species <italic><tp:taxon-name>Parasa martini</tp:taxon-name></italic> from Taiwan. Externally its forewing white stripes are more slender. In the male genitalia the aedeagus has a more slender coecum and bears a separated, sclerotized dorsal process at the apex, the latter structure being absent in other species of the same group.</p></tp:treatment-sec><tp:treatment-sec sec-type="Description"><title>Description.</title><p>Adult (<xref ref-type="fig" rid="F1">Fig. 7</xref>).</p><p>Measures. Wingspan 21–22 mm (n=21).</p><p>Head. Antennae bipectinate in male, rami longer at basal part and gradually shortening to absent at 5/6 from base; filiform in female. Eyes black, round. Frons, vertex, labial palpi fringed with long, chestnut hair-like scales, 3rd labial palpal segment short.</p><p>Thorax. Thoracic segments green with chestnut dorsal stripe. Forewing ground coloration chestnut with ochreous stripe situated between vein R4 and R5 and a large median green patch delimited by slender white lines and subsequent wide brown border; marginal scales ochreous. Hind wings chestnut, marginal scales pale chestnut fringed with ochreous.</p><p>Abdomen. Abdominal segments fringed with long chestnut hair-like scales.</p><p>Male genitalia (<xref ref-type="fig" rid="F2">Figs 16</xref>, <xref ref-type="fig" rid="F2">17</xref>). Uncus robust, wide with hook-like apex. Gnathos large, sclerotized, apically narrowed; juxta sclerotized with two lateral sides extending dorsally. Valva short, apex tongue-like. Aedeagus long in straight distal part and down-curved basal part, respectively, and with a distal sclerotized dorsal process.</p></tp:treatment-sec><tp:treatment-sec sec-type="Distribution"><title>Distribution and bionomics.</title><p>This species is recorded only from mid-elevation (600–1400 m) of Nanling mountain areas, S. China. The adults occur in April, May, June, August and September. Possibly bivoltine. Hostplant unknown.</p></tp:treatment-sec><tp:treatment-sec sec-type="Etymology"><title>Etymology.</title><p>This species is dedicated to Dr. Min Wang (SCAU), who represents the main collector of most of the type material of this new species in Nanling mountain areas, S. China.</p><!--PageBreak--><!--PageBreak--></tp:treatment-sec><tp:treatment-sec><!--Section generated to contain objects referenced in tp:taxon-treatment.--><fig id="F1" position="float" orientation="portrait"><label>Figures 1–9.</label><caption><p>Dorsal views of <italic><tp:taxon-name>Parasa</tp:taxon-name></italic> spp. from China and Taiwan. <bold>1</bold> <italic><tp:taxon-name>Parasa viridiflamma</tp:taxon-name></italic> sp. n., male, paratype, Taiwan <bold>2</bold> <italic>ditto</italic>, male, paratype, Taiwan <bold>3</bold> <italic>ditto</italic>, female, paratype, Taiwan <bold>4</bold> <italic><tp:taxon-name>Parasa undulata</tp:taxon-name></italic> (Cai, 1983), male, Guangxi Province, S. China <bold>5</bold> <italic><tp:taxon-name>Parasa pygmy</tp:taxon-name></italic> Solovyev, 2010, male, Taiwan <bold>6</bold> <italic>ditto</italic>, female, Taiwan <bold>7</bold> <italic><tp:taxon-name>Parasa minwangi</tp:taxon-name></italic> sp. n., male, holotype, Guangdong Province, S. China <bold>8</bold> <italic><tp:taxon-name>Parasa martini</tp:taxon-name></italic> Solovyev, 2010, male, Taiwan <bold>9</bold> <italic>ditto</italic>, female, Taiwan. Bar scale=10 mm. Specimens by courtesy of: NSMT (<bold>1–3, 8</bold>); CVAK (<bold>4</bold>); TFRI (<bold>5, 9</bold>); ESRI (<bold>6</bold>); SCAU (<bold>7</bold>). Photo by Shipher Wu (<bold>1–3, 5–9</bold>); Alexey Solovyev (<bold>4</bold>).</p></caption><graphic xmlns:xlink="http://www.w3.org/1999/xlink" xlink:href="ZooKeys-345-029-g001.jpg" position="float" orientation="portrait" xlink:type="simple"/></fig><fig id="F2" position="float" orientation="portrait"><label>Figures 10–19.</label><caption><p>Male genitalia of <italic><tp:taxon-name>Parasa</tp:taxon-name></italic> spp. from China and Taiwan. <bold>10, 11</bold> <italic><tp:taxon-name>Parasa viridiflamma</tp:taxon-name></italic> sp. n., holotype, Taiwan <bold>12, 13</bold> <italic><tp:taxon-name>Parasa pygmy</tp:taxon-name></italic> Solovyev, 2010, Taiwan <bold>14, 15</bold> <italic><tp:taxon-name>Parasa undulata</tp:taxon-name></italic> (Cai, 1983), Guangxi Province, S. China <bold>16, 17</bold> <italic><tp:taxon-name>Parasa minwangi</tp:taxon-name></italic> sp. n., holotype, Guangdong Province, S. China <bold>18, 19</bold> <italic><tp:taxon-name>Parasa martini</tp:taxon-name></italic> Solovyev, 2010, Taiwan <bold>10, 12, 14, 16, 18</bold> Male genital apparatus <bold>11, 13, 15, 17, 19</bold> Aedeagi. Bar scale=1 mm. Specimens by courtesy of: ESRI (<bold>10, 11, 12, 13</bold>); CVAK (<bold>14, 15</bold>); SCAU (<bold>16, 17</bold>); TFRI (<bold>18, 19</bold>). Photo by Shipher Wu (<bold>10–13, 16–19</bold>); Alexey Solovyev (<bold>14, 15</bold>).</p></caption><graphic xmlns:xlink="http://www.w3.org/1999/xlink" xlink:href="ZooKeys-345-029-g002.jpg" position="float" orientation="portrait" xlink:type="simple"/></fig></tp:treatment-sec></tp:taxon-treatment>
