# Supplementary material for: Review of the Parasa undulata (Cai, 1983) species group with the first conifer-feeding larva for Limacodidae and descriptions of two new species from China and Taiwan (Lepidoptera, Limacodidae)
Source: Zookeys. 2013 Oct 29;(345):29–46. doi: 10.3897/zookeys.345.6179 (PMC3817441; doi:10.3897/zookeys.345.6179)
Supplement: XML Treatment for Parasa martini [file zookeys.345.6179-treatment5.xml]

<!DOCTYPE tp:taxon-treatment
  PUBLIC "-//TaxonX//DTD Taxonomic Treatment Publishing DTD v0 20100105//EN" "tax-treatment-NSO.dtd">
<tp:taxon-treatment xmlns:tp="http://www.plazi.org/taxpub"><tp:treatment-meta><mixed-citation publication-type="journal"><person-group><name><surname>Wu</surname><given-names>Shipher</given-names></name><name><surname>Chang</surname><given-names>Weichun</given-names></name></person-group><article-title>Review of the <italic>Parasa undulata</italic> (Cai, 1983) species group with the first conifer-feeding larva for Limacodidae and descriptions of two new species from China and Taiwan (Lepidoptera, Limacodidae)</article-title><source>Zookeys</source><day>29</day><month>10</month><year>2013</year><volume>2013</volume><issue>345</issue><fpage>29</fpage><lpage>46</lpage><pub-id pub-id-type="doi">10.3897/zookeys.345.6179</pub-id></mixed-citation></tp:treatment-meta><tp:nomenclature><tp:taxon-name>
                        <tp:taxon-name-part taxon-name-part-type="genus">Parasa</tp:taxon-name-part>
                        <tp:taxon-name-part taxon-name-part-type="species">martini</tp:taxon-name-part>
                        <object-id xmlns:xlink="http://www.w3.org/1999/xlink" xlink:type="simple">http://species-id.net/wiki/Parasa_martini</object-id>
                    </tp:taxon-name><tp:taxon-authority>Solovyev, 2010</tp:taxon-authority><xref ref-type="fig" rid="F1">Figs 8</xref><xref ref-type="fig" rid="F1">, 9</xref><xref ref-type="fig" rid="F2">, 18</xref><xref ref-type="fig" rid="F2">, 19</xref><xref ref-type="fig" rid="F3">, 24</xref><xref ref-type="fig" rid="F3">, 25</xref><tp:nomenclature-citation-list><tp:nomenclature-citation><tp:taxon-name>Parasa martini</tp:taxon-name><comment> Solovyev, 2010, 89(11): 1358, figs. 1, 6; 2, 6; <xref ref-type="bibr" rid="B25">Solovyev 2011</xref>, 91(1): 100, figs. 1, 6; 2, 6. (Type locality: Taiwan)</comment></tp:nomenclature-citation></tp:nomenclature-citation-list></tp:nomenclature><tp:treatment-sec sec-type="Material examined"><title>Material examined.</title><p><bold>Type material:</bold> Holotype. ♂, “TAIWAN, Taichung County., He-ping, Dayueshan National Forest Recreation Area, N24°15.315 E121°00.374, 28-V-2007, 2223 m, At MV light, leg. G. Martin &amp; D.L.J. Quicke, BMNH (E) 2007-43”,”BMNH (E) # 820958”,”BMNH genital slide 1422” (coll. BMNH), paratypes: 2♂, same collecting data as holotype (coll. BMNH)</p><p><bold>Other material:</bold> TAIWAN, 1♂, Miaoli County, Guanwu, 2000 m, 29-VI-2010, leg. S. Wu &amp; W. C. Chang; 1♀, same collecting data, slide TFRI00143030 (coll. TFRI); 1♂, Taichung County, Anmashan, 2100 m, 19-VIII-1996, leg. C. M. Fu; 4♂, same collecting locality, 13-IX-1996, leg. C. M. Fu; 1♂1♀, same collecting locality, 30-VI-1997, leg. C. M. Fu (CCMF); 1♂, same collecting locality, 2200 m, 29-VII-1997, leg. C. M. Fu; 1♂, Baxianshan, 1000 m, 26-VII-1997, leg. C. M. Fu (coll. CCMF); 3♂1♀,Taichung County, Chingshan, 1400 m, 9-10-IX-1993, leg. W. T. Yang &amp; M. L. Chan (coll. NMNS); 3♂, Taichung County, Wushihken, 950 m, 23-V-2012, leg. L. C. Shih (ESRI); 1♂, Nantou County, Piluchi, 2000 m, 12-VIII-1987, leg. Y. B. Fan, slide TFRI00061365; 1♂, Hualien County, Ci’en, 1950 m, 13-IX-2012, leg. S. Wu (coll. TFRI); 1♂, Hualien County,Cien, 2039 m, 20-VII-2009, leg. L. C. Shih (coll. ESRI); 1♂, Hualien County, Tsuen (=Ci’en), 2000 m, 13-IX-2012, leg. M. Owada &amp; S. Wu (coll. NSMT).</p></tp:treatment-sec><tp:treatment-sec sec-type="Diagnosis"><title>Diagnosis.</title><p>This species is the allopatric sister-species of <italic><tp:taxon-name>Parasa minwangi</tp:taxon-name></italic> sp. n. from southern China. Their comparison is given under the diagnosis of the preceding species.</p></tp:treatment-sec><tp:treatment-sec sec-type="Description"><title>Description.</title><p>The female is described here for the first time.</p><p>Female (<xref ref-type="fig" rid="F1">Fig. 9</xref>).</p><p>Measures. Wingspan 24–25 mm (n=3).</p><p>Head. Antennae filiform. Eyes black, round. Frons, vertex, labial palpi fringed with long, chestnut hair-like scales, 3rd labial palpal segment short.</p><p>Thorax. Thoracic segments green with chestnut dorsal stripe.</p><p>Forewing ground coloration chestnut with ochreous stripe situated between vein R4 and R5 and one median longitudinal green patch delimited by white lines and subsequent wide brown border; marginal scales ochreous. Hind wings chestnut, anal margin and marginal scales ochreous.</p><p>Abdomen. Abdominal segments fringed with long chestnut hair-like scales.</p><p>Female genitalia (<xref ref-type="fig" rid="F3">Figs 24</xref>, <xref ref-type="fig" rid="F3">25</xref>). Apophyses elongated, length of anterior and posterior ones equal; ductus bursae long; corpus bursae small, about 3.5 times shorter than ductus bursae, signum transverse, long with medial part more expanded.</p></tp:treatment-sec><tp:treatment-sec sec-type="COI sequence"><title>COI sequence.</title><p>A new COI sequence was deposited in the GenBank database (<ext-link xmlns:xlink="http://www.w3.org/1999/xlink" ext-link-type="uri" xlink:href="http://www.ncbi.nlm.nih.gov/nuccore/KF595045" xlink:type="simple">KF595045</ext-link>).</p><!--PageBreak--></tp:treatment-sec><tp:treatment-sec sec-type="Distribution"><title>Distribution and bionomics.</title><p>This species is endemic to Taiwan. The adults occur from late May to late June, mid and late July then mid August to mid September in mid-elevation mountain areas with primary vegetation (ca. 950–2223 m). Possibly bivoltine. Hostplant unknown.</p></tp:treatment-sec><tp:treatment-sec><!--Section generated to contain objects referenced in tp:taxon-treatment.--><fig id="F1" position="float" orientation="portrait"><label>Figures 1–9.</label><caption><p>Dorsal views of <italic><tp:taxon-name>Parasa</tp:taxon-name></italic> spp. from China and Taiwan. <bold>1</bold> <italic><tp:taxon-name>Parasa viridiflamma</tp:taxon-name></italic> sp. n., male, paratype, Taiwan <bold>2</bold> <italic>ditto</italic>, male, paratype, Taiwan <bold>3</bold> <italic>ditto</italic>, female, paratype, Taiwan <bold>4</bold> <italic><tp:taxon-name>Parasa undulata</tp:taxon-name></italic> (Cai, 1983), male, Guangxi Province, S. China <bold>5</bold> <italic><tp:taxon-name>Parasa pygmy</tp:taxon-name></italic> Solovyev, 2010, male, Taiwan <bold>6</bold> <italic>ditto</italic>, female, Taiwan <bold>7</bold> <italic><tp:taxon-name>Parasa minwangi</tp:taxon-name></italic> sp. n., male, holotype, Guangdong Province, S. China <bold>8</bold> <italic><tp:taxon-name>Parasa martini</tp:taxon-name></italic> Solovyev, 2010, male, Taiwan <bold>9</bold> <italic>ditto</italic>, female, Taiwan. Bar scale=10 mm. Specimens by courtesy of: NSMT (<bold>1–3, 8</bold>); CVAK (<bold>4</bold>); TFRI (<bold>5, 9</bold>); ESRI (<bold>6</bold>); SCAU (<bold>7</bold>). Photo by Shipher Wu (<bold>1–3, 5–9</bold>); Alexey Solovyev (<bold>4</bold>).</p></caption><graphic xmlns:xlink="http://www.w3.org/1999/xlink" xlink:href="ZooKeys-345-029-g001.jpg" position="float" orientation="portrait" xlink:type="simple"/></fig><fig id="F2" position="float" orientation="portrait"><label>Figures 10–19.</label><caption><p>Male genitalia of <italic><tp:taxon-name>Parasa</tp:taxon-name></italic> spp. from China and Taiwan. <bold>10, 11</bold> <italic><tp:taxon-name>Parasa viridiflamma</tp:taxon-name></italic> sp. n., holotype, Taiwan <bold>12, 13</bold> <italic><tp:taxon-name>Parasa pygmy</tp:taxon-name></italic> Solovyev, 2010, Taiwan <bold>14, 15</bold> <italic><tp:taxon-name>Parasa undulata</tp:taxon-name></italic> (Cai, 1983), Guangxi Province, S. China <bold>16, 17</bold> <italic><tp:taxon-name>Parasa minwangi</tp:taxon-name></italic> sp. n., holotype, Guangdong Province, S. China <bold>18, 19</bold> <italic><tp:taxon-name>Parasa martini</tp:taxon-name></italic> Solovyev, 2010, Taiwan <bold>10, 12, 14, 16, 18</bold> Male genital apparatus <bold>11, 13, 15, 17, 19</bold> Aedeagi. Bar scale=1 mm. Specimens by courtesy of: ESRI (<bold>10, 11, 12, 13</bold>); CVAK (<bold>14, 15</bold>); SCAU (<bold>16, 17</bold>); TFRI (<bold>18, 19</bold>). Photo by Shipher Wu (<bold>10–13, 16–19</bold>); Alexey Solovyev (<bold>14, 15</bold>).</p></caption><graphic xmlns:xlink="http://www.w3.org/1999/xlink" xlink:href="ZooKeys-345-029-g002.jpg" position="float" orientation="portrait" xlink:type="simple"/></fig><fig id="F3" position="float" orientation="portrait"><label>Figures 20–25.</label><caption><p>Female genitalia of <italic><tp:taxon-name>Parasa</tp:taxon-name></italic> spp. from Taiwan. <bold>20, 21</bold> <italic><tp:taxon-name>Parasa viridiflamma</tp:taxon-name></italic> sp. n., paratype <bold>22–23</bold> <italic><tp:taxon-name>Parasa pygmy</tp:taxon-name></italic> Solovyev, 2010 <bold>24–25</bold> <italic><tp:taxon-name>Parasa martini</tp:taxon-name></italic> Solovyev, 2010 <bold>21, 23, 25</bold> Magnified images of signa. Bar scale=1 mm. Specimens by courtesy of: NSMT (<bold>20–21</bold>); ESRI (<bold>22–23</bold>); TFRI (<bold>24–25</bold>). Photo by Shipher Wu.</p></caption><graphic xmlns:xlink="http://www.w3.org/1999/xlink" xlink:href="ZooKeys-345-029-g003.jpg" position="float" orientation="portrait" xlink:type="simple"/></fig></tp:treatment-sec><ref-list><ref id="B25"><mixed-citation xmlns:xlink="http://www.w3.org/1999/xlink" xlink:type="simple"><person-group><name name-style="western"><surname>Solovyev</surname><given-names>AV</given-names></name></person-group> (<year>2011</year>) <article-title>New species of the genus <italic>Parasa</italic> (Lepidoptera, Limacodidae) from Southeastern Asia.</article-title><source>Entomological Review</source><volume>91</volume>(<issue>1</issue>): <fpage>96</fpage>–<lpage>102</lpage>. <comment>[English translation of Solovyev, 2010]</comment> doi: <ext-link ext-link-type="uri" xlink:href="http://dx.doi.org/10.1134/S0013873811010088" xlink:type="simple">10.1134/S0013873811010088</ext-link></mixed-citation></ref></ref-list></tp:taxon-treatment>
